# Supplementary material for: A Novel Computational Framework for Precision Diagnosis and Subtype Discovery of Plant With Lesion
Source: Front Plant Sci. 2022 Jan 3;12:789630. doi: 10.3389/fpls.2021.789630 (PMC8761810; doi:10.3389/fpls.2021.789630)
Supplement: Supplementary File 1 — The sample assignment for each dataset involved in this study. [file Table_2.XLSX]

## Sheet: Sheet1
ARR (950 images)
	0	0.5	1	1.5	2	2.5	3	3.5	4	4.5	5
Balanced	50	50	50	50	50	50	50	50	50	50	50
Unbalanced	50	50	50	50	50	50	150	150	150	150	50
Unbalanced	150	132	150	135	50	50	50	50	50	50	50
Cherry leaf (400 images)
	Normal		Powdery mildew
Balanced	200		200
Unbalanced	200		50
Unbalanced	50		200
Small-scale	50		50
Strawberry leaf (400 images)
	Normal		Leaf scorch
Balanced	200		200
Unbalanced	200		50
Unbalanced	50		200
Small-scale	50		50
Tomato leaf (300 images)
	Bacterial spot		Leaf mold		Yellow leaf curl virus
Balanced	100		100		100
Small-scale	50		50		50
